# Supplementary material for: Flow Behavior of Nanoparticle Agglomerates in a Fluidized Bed Simulated with Porous-Structure-Based Drag Laws
Source: Nanomaterials (Basel). 2024 Jun 19;14(12):1057. doi: 10.3390/nano14121057 (PMC11207026; doi:10.3390/nano14121057)
Supplement: Supplementary file 1 [file nanomaterials-14-01057-s001.zip]

Archive with 1 entries (1 files):
- nanomaterials-3011239-supplementary.pdf
